# Supplementary material for: Differential expression of miRNAs associated with pectoral myopathies in young broilers: insights from a comparative transcriptome analysis
Source: BMC Genomics. 2024 Jan 23;25:104. doi: 10.1186/s12864-024-09983-9 (PMC10807067; doi:10.1186/s12864-024-09983-9)
Supplement: Supplementary file 1 — Additional file 1. [file 12864_2024_9983_MOESM1_ESM.xlsx]

## Sheet: Table_S1
Table S1. Total number of reads, read number after quality control (QC) and mapped reads in each evaluated sample.
Sample	Total number of reads	Surviving reads	Mapped reads	Unmapped reads	% mapping
1_C	11797756	9720721	7202525	2317124	75.6
2_C	9679810	7813091	5546836	2061797	72.9
3_C	9184279	7300999	5266042	1848262	74.0
1_WB	10448029	8846856	5608345	3023207	64.9
2_WB	8153268	6543911	4207694	2112071	66.6
3_WB	10485324	8813750	5300842	3363180	61.6
4_WB	11019010	8962701	5300723	3193660	62.4
5_WB	6861946	5495790	2978793	2294701	56.5
6_WB	8065160	6866711	3832785	2919423	56.7
1_WS	10558042	8608272	5827074	2607329	69.0
2_WS	9210300	7048939	5157029	1781761	74.3
3_WS	8575419	6672931	4486143	1939639	69.8
4_WS	11122322	9181223	6140273	2810876	68.6
5_WS	8528624	6910220	4964466	1804037	73.3
Total	133689289	108786115	71819570	34077067
Mean	9.54923e+06	7.77044e+06	5.12997e+06	2.43408e+06
Standard deviation	1.41477e+06	1.25106e+06	1.03348e+06	546339

## Sheet: Table_S2
Table S2. miRNAs differentially expressed between Wooden Breast-affected and normal broilers (control)
miRNAs	logFC	logCPM	LR	PValue	FDR
gga-miR-146b-5p	1.51	12.31	38.64	0.00000000051	0.000000155
gga-miR-223	1.93	12.74	34.26	0.00000000481	0.000000729
gga-miR-146b-3p	1.57	8.01	29.75	0.0000000491	0.00000496
chr2_9820	-2.01	3.84	26.39	0.000000279	0.0000211
gga-miR-155	2.32	7.3	25.45	0.000000453	0.0000275
gga-miR-222b-5p	2.61	1.35	24.3	0.000000826	0.0000417
gga-miR-222b-3p	2.57	4.81	23.54	0.00000122	0.000053
gga-miR-29a-3p	1.78	10.53	22.74	0.00000186	0.0000626
gga-miR-29c-3p	1.78	10.53	22.74	0.00000186	0.0000626
gga-miR-29b-3p	2.22	7.22	22.15	0.00000252	0.0000727
gga-miR-1a-3p	-1.18	19.12	22.06	0.00000264	0.0000727
gga-miR-142-3p	1.74	13.96	21.5	0.00000354	0.0000895
gga-miR-133a-3p	-1.02	16.22	20.13	0.00000722	0.0002
gga-miR-2188-5p	-1.33	8.14	20.2	0.00000698	0.0002
chr3_13350	-1.17	4.35	19.84	0.00000842	0.0002
gga-miR-1416-3p	2.54	1.88	18.73	0.000015	0.0003
gga-miR-1c	-1.25	7.61	18.34	0.0000185	0.0003
gga-miR-193a-5p	-1.17	6.88	17.07	0.000036	0.0006
gga-miR-365-3p	-0.84	9.14	15.94	0.0000655	0.001
gga-miR-1b-3p	-1.01	12.43	15.56	0.0000797	0.0012
gga-miR-2188-3p	-1.3	2.12	15.27	0.0000931	0.0013
gga-miR-3530-3p	3.68	0.7	15.13	0.0001	0.0014
gga-miR-133a-5p	-1.05	10.41	14.79	0.0001	0.0016
gga-miR-29a-5p	1.67	3.09	14.56	0.0001	0.0017
gga-miR-1416-5p	1.39	8.83	14.36	0.0002	0.0018
gga-miR-142-5p	1.66	11.08	13.67	0.0002	0.0024
gga-miR-133c-3p	-0.92	14.42	13.74	0.0002	0.0024
gga-miR-12214-5p	2.21	1.15	13.05	0.0003	0.0033
gga-miR-1769-5p	3.7	0.37	12.59	0.0004	0.0034
gga-miR-147	1.71	4.89	12.4	0.0004	0.0034
gga-miR-153-3p	1.44	5.46	12.85	0.0003	0.0034
Gga-Mir-153-P2_3p	1.44	5.46	12.85	0.0003	0.0034
gga-miR-1559-3p	1.27	1.89	12.57	0.0004	0.0034
gga-miR-12243-5p	1.21	3.84	12.53	0.0004	0.0034
gga-miR-1329-5p	1.07	5.44	12.46	0.0004	0.0034
gga-miR-1559-5p	0.93	7.03	12.64	0.0004	0.0034
gga-miR-133b	-0.84	11.14	12.75	0.0004	0.0034
gga-miR-451	-1.25	9.26	12.67	0.0004	0.0034
chr2_9097	-2.72	0.78	12.39	0.0004	0.0034
gga-miR-458a-3p	1.64	6.2	11.98	0.0005	0.0041
gga-miR-144-5p	-1.2	4.92	11.7	0.0006	0.0046
gga-miR-3530-5p	2.56	4.52	11.47	0.0007	0.005
gga-miR-1a-1-5p	-1.3	5.91	11.46	0.0007	0.005
gga-miR-1388a-5p	1.05	7.68	11.07	0.0009	0.0059
gga-miR-30b-5p	-0.75	9.39	11.04	0.0009	0.0059
gga-miR-130a-3p	-0.87	6.7	11.02	0.0009	0.0059
gga-miR-205a	3.3	3.51	10.84	0.001	0.0064
gga-miR-6553-3p	-1.87	3.97	10.24	0.0014	0.0087
chr22_10817	5.52	-0.3	10.09	0.0015	0.009
gga-miR-30e-5p	-0.55	13.22	10.07	0.0015	0.009
gga-miR-133c-5p	-1.51	1.41	10.07	0.0015	0.009
gga-miR-218-5p	0.85	9.22	10.02	0.0015	0.009
gga-miR-1663-3p	1.44	1.47	9.85	0.0017	0.0095
gga-miR-144-3p	-1.35	5.35	9.85	0.0017	0.0095
gga-miR-1663-5p	2.32	0.14	9.75	0.0018	0.0099
gga-miR-122b-5p	-1.53	1.55	9.67	0.0019	0.0101
gga-miR-1388a-3p	1.2	8.71	9.62	0.0019	0.0102
gga-let-7b	-0.59	12.87	9.34	0.0022	0.0117
gga-miR-132a-5p	1.27	5.2	9.21	0.0024	0.0124
gga-miR-30a-5p	-0.54	12.26	9.1	0.0026	0.0127
gga-miR-1a-2-5p	-1.13	6.24	9.12	0.0025	0.0127
gga-miR-30d	-0.59	12.37	8.35	0.0039	0.0189
gga-miR-29b-1-5p	1.78	0.82	8.19	0.0042	0.0202
gga-miR-203a	1.7	3.13	7.98	0.0047	0.0224
gga-miR-6553-5p	-1.79	1.21	7.58	0.0059	0.0275
gga-miR-1329-3p	1.33	1.29	7.36	0.0067	0.0294
gga-miR-455-5p	0.86	6.02	7.37	0.0066	0.0294
gga-miR-196-5p	-0.65	7.08	7.37	0.0066	0.0294
gga-miR-122-5p	-4.42	9.15	7.35	0.0067	0.0294
gga-miR-132c-5p	1.14	2.71	7.06	0.0079	0.0341
gga-miR-181a-3p	-0.61	5.7	7.04	0.008	0.0341
gga-miR-30c-5p	-0.5	11.44	6.99	0.0082	0.0346
gga-miR-15b-3p	0.73	2.63	6.76	0.0093	0.0383
gga-miR-30a-3p	-0.56	7.62	6.75	0.0093	0.0383
gga-miR-30c-1-3p	-0.61	6.79	6.71	0.0096	0.0388
gga-miR-12229-5p	-1.23	4.01	6.62	0.0101	0.0402
gga-miR-210a-5p	0.77	8.69	6.56	0.0104	0.0409
gga-miR-148a-5p	0.75	3.77	6.54	0.0106	0.041
gga-miR-190a-3p	-0.62	3.47	6.47	0.0109	0.042
gga-miR-132c-3p	1.65	0.41	6.27	0.0123	0.0459
gga-miR-33-2-5p	-0.82	7.01	6.25	0.0124	0.0459
gga-miR-33-5p	-0.82	7.01	6.25	0.0124	0.0459

## Sheet: Tabel_S3
Table S3. miRNAs differentially expressed between Wooden Breast and White Striping-affected broilers
miRNAs	logFC	logCPM	LR	PValue	FDR
gga-miR-1663-5p	4.73	0.14	34.68	0.00000000389	0.00000118
gga-miR-146b-5p	1.12	12.31	31.77	0.0000000174	0.00000263
gga-miR-222b-5p	2.12	1.35	28.59	0.0000000896	0.00000905
gga-miR-223	1.36	12.74	26.6	0.00000025	0.000017
gga-miR-146b-3p	1.2	8.01	26.38	0.00000028	0.000017
gga-miR-29c-3p	1.51	10.53	24.91	0.000000601	0.000026
gga-miR-29a-3p	1.51	10.53	24.91	0.000000601	0.000026
gga-miR-429-3p	3.1	4.25	23.3	0.00000139	0.0000525
gga-miR-200b-3p	3.26	4.84	20.02	0.00000768	0.0003
gga-miR-29b-3p	1.57	7.22	17.67	0.0000263	0.0007
gga-miR-451	-1.32	9.26	17.84	0.0000241	0.0007
chr22_10817	5.52	-0.3	17.15	0.0000345	0.0008
gga-miR-200a-3p	3.12	7.17	17.1	0.0000355	0.0008
chr2_9820	-1.42	3.84	16.27	0.0000548	0.0012
gga-miR-365-3p	-0.73	9.14	15.72	0.0000736	0.0015
gga-miR-155	1.41	7.3	15.19	0.0000973	0.0018
gga-miR-1416-5p	1.14	8.83	14.48	0.0001	0.0025
gga-miR-2188-5p	-0.99	8.14	14.15	0.0002	0.0028
gga-miR-375	3.22	3.51	13.08	0.0003	0.0043
gga-miR-1663-3p	1.33	1.47	13.15	0.0003	0.0043
gga-miR-142-3p	1.1	13.96	13.25	0.0003	0.0043
gga-miR-147	1.41	4.89	12.98	0.0003	0.0043
gga-miR-193a-3p	-1.25	3.65	12.26	0.0005	0.0061
gga-miR-205a	2.67	3.51	11.78	0.0006	0.0075
gga-miR-133b	-0.7	11.14	11.62	0.0007	0.0079
gga-miR-29a-5p	1.16	3.09	11.17	0.0008	0.0097
gga-miR-222b-3p	1.34	4.81	11.05	0.0009	0.0099
gga-miR-12243-5p	0.91	3.84	10.76	0.001	0.011
gga-miR-1559-5p	0.71	7.03	10.72	0.0011	0.011
gga-miR-458a-3p	1.21	6.2	9.92	0.0016	0.016
gga-miR-144-3p	-1.21	5.35	9.95	0.0016	0.016
gga-miR-133a-5p	-0.76	10.41	9.84	0.0017	0.0162
gga-miR-1a-3p	-0.69	19.12	9.57	0.002	0.0176
gga-miR-193a-5p	-0.77	6.88	9.57	0.002	0.0176
gga-miR-133a-3p	-0.61	16.22	9.44	0.0021	0.0184
gga-miR-144-5p	-0.93	4.92	9.02	0.0027	0.0218
gga-miR-1a-2-5p	-0.99	6.24	9.02	0.0027	0.0218
gga-miR-1b-3p	-0.67	12.43	8.79	0.003	0.0241
gga-miR-1416-3p	1.24	1.88	8.74	0.0031	0.0242
gga-miR-142-5p	1.06	11.08	8.47	0.0036	0.0261
gga-miR-33-2-5p	-0.84	7.01	8.48	0.0036	0.0261
gga-miR-33-5p	-0.84	7.01	8.48	0.0036	0.0261
gga-miR-29b-1-5p	1.39	0.82	8.38	0.0038	0.0267
gga-miR-12211-5p	1.34	0.54	8.12	0.0044	0.0301
chr3_13350	-0.66	4.35	8.08	0.0045	0.0301
gga-miR-132a-5p	0.97	5.2	8.02	0.0046	0.0304
gga-miR-133c-3p	-0.62	14.42	7.91	0.0049	0.031
gga-miR-12229-5p	-1.2	4.01	7.93	0.0049	0.031
gga-miR-460a-5p	0.91	3.69	7.69	0.0055	0.0343
gga-miR-101-2-5p	-0.63	2.99	7.61	0.0058	0.0351
gga-miR-30e-5p	-0.42	13.22	7.49	0.0062	0.0369
gga-miR-3530-5p	1.59	4.52	7.37	0.0066	0.0382
gga-miR-1329-3p	1.04	1.29	7.36	0.0067	0.0382
gga-miR-1559-3p	0.73	1.89	7.27	0.007	0.0393
gga-miR-190b-5p	0.55	4.78	7.23	0.0072	0.0395
chr2_9097	-1.89	0.78	7.05	0.0079	0.043
chr4_15762	3.05	0.15	6.97	0.0083	0.0433
gga-miR-130a-3p	-0.61	6.7	7	0.0082	0.0433
gga-miR-1662	0.8	7.28	6.88	0.0087	0.0448
gga-miR-1388a-3p	0.83	8.71	6.82	0.009	0.0456
gga-miR-1c	-0.67	7.61	6.78	0.0092	0.0457

## Sheet: Table_S4
Table S4. Enrichment analysis using ShinyGO of target genes from the DE miRNAs between White Striping versus Control group
Enrichment FDR	nGenes	Pathway Genes	Fold Enrichment	Pathway	URL	Genes
1.0E-02	20	76	2.3	ErbB signaling pathway	http://www.genome.jp/kegg-bin/show_pathway?gga04012	PIK3CD NRG4 ERBB4 SRC PIK3CB SHC3 JUN MAPK10 AKT1 SOS2 BRAF PIK3R1 NRG1 PRKCA NRAS KRAS MAP2K4 EGFR MAPK9 CAMK2D
7.8E-04	33	126	2.2	Autophagy	http://www.genome.jp/kegg-bin/show_pathway?gga04140	CZH9orf72 PRKCD PIK3CD NRBF2 ERN1 WDR41 PIK3CB RAB7A ATG4B PDPK1 PPP2CA IRS4 LAMP2 EIF2S1 TBK1 PRKAA2 MAPK10 TANK AKT1 HIF1A PIK3R1 PRKAA1 RB1CC1 NRAS RRAGD ATG10 PRKACB KRAS PIK3C3 MAPK9 RHEB SNAP29 DEPDC6
1.7E-03	29	114	2.2	Insulin signaling pathway	http://www.genome.jp/kegg-bin/show_pathway?gga04910	PIK3CD RAPGEF1 PHKB PRKAR1A PPP1CC PIK3CB PDPK1 EIF4E2 IRS4 PRKCI PPP1R3A SHC3 PRKAA2 MAPK10 AKT1 SOS2 FBP2 BRAF PIK3R1 PRKAA1 FOXO1 CALM NRAS PRKACB KRAS MAPK9 RHEB FASN EIF4E
7.6E-03	28	119	2	FoxO signaling pathway	http://www.genome.jp/kegg-bin/show_pathway?gga04068	PIK3CD RBL2 KLF2 S1PR1 PIK3CB PLK1 PDPK1 USP7 IRS4 TNFSF10 TGFB2 MDM2 PRKAA2 MAPK10 AKT1 SOS2 BRAF PIK3R1 PRKAA1 FOXO1 ATM CCND2 NRAS CAT KRAS EGFR MAPK9 FBXO32
3.3E-02	25	114	1.9	Cell cycle	http://www.genome.jp/kegg-bin/show_pathway?gga04110	CDC27 E2F4 HDAC1 RBL2 YWHAB WEE1 PLK1 SKP1 ORC5 cdk6 TGFB2 MDM2 CDC20 MCM6 Cdc14B WEE2 CDC16 ATM CCND2 YWHAG TFDP2 ANAPC10 ANAPC13 YWHAZ SMAD2Z
7.8E-04	49	225	1.9	Endocytosis	http://www.genome.jp/kegg-bin/show_pathway?gga04144	CHMP7 MVB12B LDLRAP1 RABEP1 RAB11FIP1 VPS37B SRC NEDD4 VPS29 CDC42 SNX2 ARF4 ARFGAP1 RAB7A AP2A2 CYTH1 SPG21 RAB22A RAB11A RBSN SNX5 PRKCI MDM2 RAB5A ARPC2 BIN1 IGF2R ACTR3 KIF5C VPS4B CHMP2B FGFR3 RAB10 SPART ARPC5 SMAP2 PSD2 AMPH VPS25 EPN2 SMAD2Z RAB4A WIPF1 EGFR CHMP1B GIT2 AP2B1 STAMBP CCR2
4.2E-02	28	137	1.8	MTOR signaling pathway	http://www.genome.jp/kegg-bin/show_pathway?gga04150	LAMTOR3 STRADA PIK3CD PIK3CB PDPK1 TTI1 EIF4E2 STRADB PRKAA2 AKT1 SOS2 TBC1D7 BRAF ATP6V1E1 ATP6V1H PIK3R1 ATP6V1A PRKAA1 CAB39L PRKCA NRAS RRAGD CAB39 KRAS ATP6V1B2 RHEB EIF4E DEPDC6
4.2E-02	185	1304	1.2	Metabolic pathways	http://www.genome.jp/kegg-bin/show_pathway?gga01100	MAN1C1 NFS1 B3GAT1 PPCDC ADPGK INPP5E ENO1 VKORC1L1 GUSB PIK3CD LANCL1 KMT5A GBGT1 UCK1 POMT1 NT5C1A MCEE PPT1 ADA ALDH1A2 P4HA1 SGPL1 MTHFR NPL ADK AMY1A CA4 BCO1 HSD17B2 PNAT3 PNAT10 PIK3CB HCCS BCAR3 PAFAH1B1 ACAA1 PGP LAP3 MTHFS PDE6C KMT2A PISD BDH1A FADS1 SIRT7 ABAT TMLHE PCYT1A HACD3 GOT1 MTMR8 SUCLG2 PIP4K2A B4GALT5 KMT2E CHAC2 ACP2 ALG12 NDUFA5 HAO1 ST6GALNAC5 ST6GALNAC3 DEGS1 MSMO1 BPNT…

## Sheet: Table_S5
Table S5. Enrichment analysis using ShinyGO of target genes brom the DE miRNAs between Wooden Breast versus Control group
Enrichment FDR	nGenes	Pathway Genes	Fold Enrichment	Pathway	URL	Genes
1.3E-03	23	32	1.9	Fatty acid degradation	http://www.genome.jp/kegg-bin/show_pathway?gga00071	ACSBG2 ACOX1 ACADL ACSBG1 ALDH9A1 ALDH3A2 ACSL3 ACAA1 ACSL6 ACADS CPT1A ALDH7A1 ACSL5 ACSL1 CPT2 ACAT2 ECI2 ACOX3 HADHA CYP2U1 ACAA2 ACADSB EHHADH
2.5E-04	35	51	1.8	Fatty acid metabolism	http://www.genome.jp/kegg-bin/show_pathway?gga01212	ACSBG2 ACOX1 HSD17B4 ACADL ACSBG1 PPT1 ACSL3 SCD ACAA1 ACSL6 ACADS CPT1A FADS1 FADS2 HACD3 HACD1 ACSL5 ELOVL1 ACSL1 SCP2 CPT2 ACAT2 HACD2 ELOVL7 ACOX3 ELOVL5 HADHA ACAA2 MECR SCD5 HSD17B12 FASN ACADSB RPP14 EHHADH
5.0E-03	24	36	1.7	Biosynthesis of nucleotide sugars	http://www.genome.jp/kegg-bin/show_pathway?gga01250	GMPPA GMPPB GALE HK1 GPI PMM2 UGP2 PGM1 GNPNAT1 CMAS NANS GNE PGM3 UXS1 TGDS HKDC1 HK2 UAP1L1 GALK2 GFPT1 PMM1 GFPT2 UGDH NANP
3.6E-03	29	45	1.7	Amino sugar and nucleotide sugar metabolism	http://www.genome.jp/kegg-bin/show_pathway?gga00520	GMPPA GMPPB GALE HK1 NPL GPI PMM2 UGP2 PGM1 GNPNAT1 CMAS GNPDA2 NANS GNE PGM3 UXS1 HKDC1 CYB5R2 HK2 UAP1L1 GALK2 GFPT1 PMM1 GFPT2 GNPDA1 UGDH HEXA NANP CYB5R4
5.0E-03	27	42	1.7	Cysteine and methionine metabolism	http://www.genome.jp/kegg-bin/show_pathway?gga00270	AHCYL1 MAT2B MDH2 GOT2 CDO1 MAT1A AGXT2 CCBL1 BCAR3 KYAT3 LDHA GOT1 MTAP MDH1 ENOPH1 CTH BCAT1 PSAT1 GCLC SMS ADI1 APIP AHCYL2 AHCY LDHB AMD1 DNMT3B
1.9E-04	50	79	1.6	Peroxisome	http://www.genome.jp/kegg-bin/show_pathway?gga04146	PEX10 ACOX1 HSD17B4 DECR2 PEX14 PXMP4 AMACR HMGCL ACSL3 FAR1 MLYCD ABCD3 ACAA1 ACSL6 PEX13 PEX16 CROT IDH1 ACSL5 HAO1 AGPS PEX1 ABCD4 PRDX1 ACSL1 SCP2 PDCD2 HACL1 PECR SOD2 SLC25A17 ECI2 PEX3 PEX7 PEX5 GSTK1 HAO2 DDO NUDT12 ACOX3 HMGCLL1 FAR2 PEX26 NUDT19 CAT NUDT7 PEX2 MPV17L2 PEX11G EHHADH
2.7E-06	80	129	1.6	Ubiquitin mediated proteolysis	http://www.genome.jp/kegg-bin/show_pathway?gga04120	CDC27 WWP2 UBE2G1 UBE2J2 FBXW11 UBE4B BRCA1 TRIP12 RHOBTB1 SKP2 UBE2F ANAPC7 SIAH1 NEDD4 ANAPC16 UBB FBXO2 UBA2 TRIM37 UBE2G2 BIRC7 KLHL13 UBE2I UBE3C SKP1 CUL2 SOCS1 CDC23 BTRC TRAF6 PIAS1 DDB2 ANAPC2 UBE2A MDM2 HERC3 UBE2E1 UBE2D3 UBA3 UBE2K MAP3K1 ERCC8 FBXO4 CBLB UBE2J1 HERC2 CDC16 UBE2E3 RNF7 UBE2D1 CDC34 SOCS3 VHL ANAPC10 CBL UBE2N UBE4A ANAPC13 UBE2H UBE2B UBE2E2 RHOBTB2 PIAS4 NEDD4L UBE3A…
4.5E-06	89	149	1.6	Protein processing in endoplasmic reticulum	http://www.genome.jp/kegg-bin/show_pathway?gga04141	HSPA5 MAN1C1 HERPUD1 UBE2G1 UBE2J2 VCP UBE4B EDEM2 MBTPS1 ERN1 SVIP RPN2 CALR3 DNAJA2 FBXO2 SEC24C UBE2G2 SEC31B XBP1 SEC61A1 DERL3 MAPK8 NSFL1C SEC24A SKP1 HSPA8 DNAJB11 SELENOS HYOU1 CRYAB EDEM1 SEC13 RRBP1 NFE2L2 CAPN2 SEC62 EIF2S1 DDOST HSPA4L EIF2AK2 MAPK10 NGLY1 STT3B UBXN4 UBE2D3 UBQLN1 TXNDC5 SSR1 BCL2 BAG1 TUSC3 MAP3K5 MAN1A1 WFS1 RAD23B UBE2J1 CRYAA MBTPS2 PDIA6 UBXN2A UGGT2 DNAJC3 HSPH…
2.0E-04	67	114	1.5	Cell cycle	http://www.genome.jp/kegg-bin/show_pathway?gga04110	CDC27 CDC45 E2F4 YWHAE HDAC1 CCND3 SKP2 RBL2 ANAPC7 YWHAB ORC6 ANAPC16 CCNE1 MAD2L2 WEE1 MCM2 CDC7 PLK1 SKP1 YWHAH CCND1 ORC5 BUB1 ORC2 STAG2 SMC3 ANAPC2 DBF4 cdk6 TGFB2 MDM2 TGFB3 ORC1 CCNA2 MAD2L1 MCM6 Cdc14B CCNH ORC3 YWHAQ MCM3 CDC16 TFDP1 RB1 CCNA1 ATM CCND2 YWHAG CDKN1B TFDP2 CDKN2B gadd45 CDKN1A ANAPC10 RAD21 ANAPC13 YWHAZ MYC SMAD3 SMAD2Z BUB1B CUL1 CDC25A E2F5 CCNE2 PRKDC CDC26
2.4E-07	73	126	1.5	Autophagy	http://www.genome.jp/kegg-bin/show_pathway?gga04140	UVRAG MTMR4 CZH9orf72 PRKCD ATG12 PIK3CD NRBF2 BECN1 GABARAPL2 ERN1 WIPI1 WDR41 WIPI2 ATG7 RAF1 VMP1 RPS6KB1 PIK3CB RAB7A MAPK8 SH3GLB1 ATG4B PDPK1 PPP2CA CTSD TRAF6 MTMR3 IRS4 CFLAR ITPR1 LAMP2 ZFYVE1 EIF2S1 RAB33B TBK1 PIK3R3 BNIP3 MAP1LC3C PRKAA2 ATG4C MAPK10 TANK MRAS AKT1 HIF1A BCL2 STX17 PIK3R1 PRKAA1 RB1CC1 ATG5 MAP3K7 SUPT20H NRAS RRAGD ATG10 PRKACB RAB8A KRAS RRAGC AKT3 RPTOR PIK3C3 SQST…
1.9E-04	130	225	1.5	Endocytosis	http://www.genome.jp/kegg-bin/show_pathway?gga04144	CHMP7 RAB11B IST1 MVB12B ARPC5L LDLRAP1 SH3GL1 PRKCZ VPS26B CAPZA1 RABEP1 CHMP4B SNX1 RAB11FIP1 RAB11FIP4 CLTB RAB5C VPS37B DAB2 ARPC3 SRC CAPZB VPS26A NEDD4 VPS29 CDC42 DNM1 CLTC SNX2 ARF1 ARF4 GBF1 SNX12 ARFGAP1 USP8 RAB7A SH3GL3 CHMP1A SH3GLB1 ACTR3B HSPA8 AP2A2 ACAP2 PARD3 SPG21 RAB35 RAB22A RAB11A TRAF6 PARD6B ARFGAP2 CAV3 AP2M1 RBSN SNX5 ACTR2 WASL EHD3 PRKCI MDM2 EPS15 DNAJC6 RAB5A ARPC2 B…
3.4E-04	68	120	1.5	Biosynthesis of cofactors	http://www.genome.jp/kegg-bin/show_pathway?gga01240	COX10 NFS1 PPCDC MAT2B GMPPA MAT1A GMPPB VKORC1L1 GUSB NADK2 AK2 NADSYN1 NMNAT2 ALDH3A2 PPCS BCO1 BCAR3 PANK1 COQ5 NME1 PMM2 KMO UGP2 GPHN EPRS HAAO UROD ADSS MTHFD2L AK4 AK7 UMPS MTHFD1 KYNU BCAT1 UROS AK3 MOCS2 PSAT1 NME7 CPOX SDR16C5 COQ3 PANK2 GCLC CTPS2 RGNL AK6 PDXP NMNAT3 DHFR NME3 CMPK2 AK1 DHRS3 AK5 NADK MTHFD2 TDO2 NME6 FECH PMM1 TPK1 UGDH HMBS LIPT2 LIAS RFKL
5.8E-04	77	137	1.5	Cellular senescence	http://www.genome.jp/kegg-bin/show_pathway?gga04218	ETS1 E2F4 FBXW11 PIK3CD SIRT1 EIF4EBP1 CCND3 RBBP4 RBL2 MCU CCNE1 PPP1CC RAF1 VDAC2 PPP3CB CACNA1D PIK3CB VDAC1 RAD50 CCND1 BTRC NFATC2 CALML4 ITPR1 LIN9 CAPN2 PPID cdk6 TGFB2 MDM2 CALM2 PIK3R3 TGFB3 SLC25A4 IL6 LIN54 MRAS AKT1 HIPK3 CCNA2 FOXM1 PIK3R1 TRAF3IP2 FOXO3 GATA4 SLC25A6 RB1 FOXO1 CCNA1 ATM MRE11 CCND2 LIN52 TRPM7 PPP3R1 CDKN2B CALM NRAS gadd45 CDKN1A KRAS MYC AKT3 SMAD3 SQSTM1 SMAD2Z C…
1.2E-03	64	114	1.5	Lysosome	http://www.genome.jp/kegg-bin/show_pathway?gga04142	ENTPD4 AP3S1 GUSB LITAF CLTB PPT1 AP1M1 FUCA1 CTNS PSAP AP3M1 CLTC AP1S3 LIPA CTSD CTSZ GGA3 ACP2 SUMF1 AP3S2 LAMP2 LAMP3 ATP6AP1 IDS ATP6V0C CTSO GNS AP4S1 NPC2 AGA LGMN SCARB2 IGF2R NAGA GNPTAB ATP6V1H FUCA2 CLTA IDUA SLC17A5 LAPTM4A AP1S2 CLN5 CTSC ASAH1 M6PR CTSH ATP6V0D2 AP4B1 ARSA LAMP1 AP3M2 AP4E1 LAPTM5 GLB1 ATP6V0A4 SLC11A2 CLTCL1 PLA2G15 AP1B1 HEXA LAPTM4B NAGPA CD164
1.2E-03	64	114	1.5	Insulin signaling pathway	http://www.genome.jp/kegg-bin/show_pathway?gga04910	PRKCZ PIK3CD EIF4EBP1 PRKAR1B RAPGEF1 PHKB HK1 PRKAR1A PPP1CC RAF1 SHC4 RPS6KB1 PIK3CB PDE3B MAPK8 PRKAG2 CRKL PDPK1 PPP1R3C PRKAR2A SOCS1 PRKAB1 PCK1 CALML4 PTPN1 IRS4 PYGB PRKCI PPP1R3A RHOQ CALM2 PIK3R3 INPP5A SHC3 PRKAA2 G6PC2 MAPK10 AKT1 SOCS4 SOS2 FBP2 FBP1 BRAF PIK3R1 PRKAA1 CBLB FOXO1 HKDC1 CALM NRAS SOCS3 PRKACB CBL PPP1R3B KRAS FLOT2 IKBKB AKT3 RPTOR HK2 MAPK9 RHEB FASN EIF4E
1.3E-03	66	119	1.4	FoxO signaling pathway	http://www.genome.jp/kegg-bin/show_pathway?gga04068	ATG12 PIK3CD SIRT1 FASLG GABARAPL2 STAT3 SGK2 SKP2 RBL2 KLF2 STK4 RAF1 S1PR1 PIK3CB MAPK8 PLK1 PRKAG2 PDPK1 USP7 BCL6 PRKAB1 CCND1 PCK1 IRS4 TNFSF10 TGFB2 SETD7 MDM2 PLK3 PIK3R3 TGFB3 CCNG2 BNIP3 PRKAA2 G6PC2 IL6 MAPK10 AKT1 SOD2 SOS2 IGF1 BRAF IL7R SGK1 PLK2 PIK3R1 PRKAA1 FOXO3 FBXO25 FOXO1 ATM CCND2 CDKN1B CDKN2B NRAS gadd45 CDKN1A CAT KRAS IKBKB AKT3 SMAD3 EGFR MAPK9 FBXO32 SGK3
5.0E-03	53	96	1.4	Carbon metabolism	http://www.genome.jp/kegg-bin/show_pathway?gga01200	ADPGK MDH2 ACOX1 ACO1 OGDHL GOT2 ENO1 SRRL PGD CPS1 ACSS2 MCEE HK1 GPI PGP PFKL PFKP ACADS GOT1 PGAM1 SUCLG2 SDHD IDH1 HAO1 MDH1 ENO4 ACAT2 ACO2 IDNK FBP2 FBP1 SDHA TPI1 HAO2 PSAT1 ALDOB ACOX3 ME1 RPIA SUCLG1 PRPS2 RGNL PCCA SUCLA2 HKDC1 PDHB CAT PGLS GCSH HK2 TALDO1 IDH3A HIBCH
1.3E-03	78	145	1.4	Tight junction	http://www.genome.jp/kegg-bin/show_pathway?gga04530	PPP2R2A ARPC5L MYH10 PRKCZ JAM3 RAP1A cldn5 RAB8B ARHGEF18 ARPC3 SRC MICALL2 NEDD4 CDC42 CACNA1D MPDZ RAP2C MAPK8 PRKAG2 ACTR3B PPP2CA CLDN18 DLG1 PARD3 ITGB1 CLDN2 PRKAB1 CCND1 SLC9A3R1 CTTN PARD6B NF2 TUBAL3 ACTR2 CLDN11 PRKCI MPP5 ACTB PPP2R2D PRKAA2 MAPK10 ARPC2 ACTR3 TUBA8A PARD6G EZR MAP3K5 MAP3K1 PRKAA1 MYL12A ROCK1 TJP2 BVES JAM2 RUNX1 IGSF5 GATA4 RDX RAPGEF2 ARPC5 CLDN1 MARVELD2 PRKACB R…
5.0E-04	117	226	1.3	Salmonella infection	http://www.genome.jp/kegg-bin/show_pathway?gga05132	ARL8A PAK1 ARPC5L CASP1 Myl2 PTPRC PIK3CD RAB5C PLEKHM2 ARPC3 DCTN4 CSE1L CDC42 RAB9B RAF1 DYNC1LI2 ARF1 PIK3CB DYNLL2 FLNB RAB7A MYD88 DCTN5 MAPK8 ACTR3B PODXL SKP1 TLR4 DYL1 IL-18 TRAF6 ACTR1A ARL8B CASP18 TUBAL3 EXOC4 VPS18 TUBB4B ACTR2 WASL TCF7L2 CASP7 VPS39 TNFSF10 TLR2B ACBD3 KPNA4 DYNC1I2 IRAK4 ACTB DYNC1I1 DYNC2LI1 DCTN6 CASP3 IL6 MAPK10 RAB5A ARPC2 DYNC1LI1 KLC1 AKT1 RHOJ ACTR10 EXOC5 A…
7.8E-15	644	1304	1.3	Metabolic pathways	http://www.genome.jp/kegg-bin/show_pathway?gga01100	CEPT1 MAN2A1 AHCYL1 ENTPD4 ACER3 DOT1L SELENBP1 MAN1C1 MTMR4 PFKFB2 WBSCR17 PIGU PTGS1 ATP5MC1 COX10 NFS1 B3GAT1 PPCDC ACSBG2 MAT2B ADPGK ST6GALNAC2 MDH2 INPP5E B4GALT1 COMT ACOX1 ACO1 HSD17B4 ACSM3 ATP6V1G3 GALNT9 OGDHL GOT2 CDO1 ENO1 CA6 GMPPA MAT1A GMPPB VKORC1L1 MCCC2 GUSB CSGALNACT2 ASL2 PIK3CD SRRL INPP5K SIRT1 PGD DCXR ACADL AACS LANCL1 CPS1 SRM EZH1 ACSBG1 NSD3 KMT5A AMACR GBGT1 ACSS2 AGX…
